# Supplementary material for: The Dynamic Nature of Human Dermal Fibroblasts Is Defined by Marked Variation in the Gene Expression of Specific Cytoskeletal Markers
Source: Life (Basel). 2022 Jun 22;12(7):935. doi: 10.3390/life12070935 (PMC9319478; doi:10.3390/life12070935)
Supplement: Supplementary file 1 [file life-12-00935-s001.zip]

Archive with 1 entries (1 files):
- life-1787841-supplementary.pdf
